# Supplementary material for: Quantifying and characterizing hourly human exposure to malaria vectors bites to address residual malaria transmission during dry and rainy seasons in rural Southwest Burkina Faso
Source: BMC Public Health. 2021 Jan 30;21:251. doi: 10.1186/s12889-021-10304-y (PMC7847557; doi:10.1186/s12889-021-10304-y)
Supplement: Supplementary file 2 — Additional file 2 LLIN Use rate per village. N: number. [file 12889_2021_10304_MOESM2_ESM.xlsx]

## Sheet: Additional file 2
	Additional file 2. LLIN Use rate per village
Season	Village	Age (year)	N Individus	N LLIN User	LLIN Use rate (%)
Dry season	BOH	18+	41	33	80.4878048780488
Dry season	BOH	6 to 17	30	26	86.6666666666667
Dry season	BOH	0 to 5	30	27	90
Dry season	BOH	population	32.8731343283582	28.2835820895522	86.0385925085131
Dry season	DAN	18+	39	39	100
Dry season	DAN	6 to 17	37	37	100
Dry season	DAN	0 to 5	30	30	100
Dry season	DAN	population	34.796178343949	34.796178343949	100
Dry season	DIA	18+	33	26	78.7878787878788
Dry season	DIA	6 to 17	26	23	88.4615384615385
Dry season	DIA	0 to 5	27	22	81.4814814814815
Dry season	DIA	population	28.2198581560284	23.1914893617021	82.181452626288
Dry season	DMB	18+	40	40	100
Dry season	DMB	6 to 17	40	40	100
Dry season	DMB	0 to 5	33	33	100
Dry season	DMB	population	37.1176470588235	37.1176470588235	100
Dry season	DON	18+	39	38	97.4358974358974
Dry season	DON	6 to 17	39	39	100
Dry season	DON	0 to 5	36	36	100
Dry season	DON	population	37.6111111111111	37.3657407407407	99.3476120137863
Dry season	GBI	18+	39	34	87.1794871794872
Dry season	GBI	6 to 17	39	37	94.8717948717949
Dry season	GBI	0 to 5	38	38	100
Dry season	GBI	population	38.6032608695652	36.6467391304348	94.9317189919752
Dry season	KOU	18+	44	42	95.4545454545455
Dry season	KOU	6 to 17	36	36	100
Dry season	KOU	0 to 5	33	33	100
Dry season	KOU	population	36.3966480446927	35.9497206703911	98.7720644666155
Dry season	KPA	18+	36	36	100
Dry season	KPA	6 to 17	36	36	100
Dry season	KPA	0 to 5	35	35	100
Dry season	KPA	population	35.6165803108808	35.6165803108808	100
Dry season	KPE	18+	38	26	68.4210526315789
Dry season	KPE	6 to 17	31	23	74.1935483870968
Dry season	KPE	0 to 5	25	24	96
Dry season	KPE	population	29.5806451612903	24.0967741935484	81.4612868047982
Dry season	LOB	18+	42	42	100
Dry season	LOB	6 to 17	36	36	100
Dry season	LOB	0 to 5	27	27	100
Dry season	LOB	population	33.7080745341615	33.7080745341615	100
Dry season	MOU	18+	39	38	97.4358974358974
Dry season	MOU	6 to 17	32	32	100
Dry season	MOU	0 to 5	42	42	100
Dry season	MOU	population	38.099173553719	37.7355371900826	99.0455531453362
Dry season	NAV	18+	48	43	89.5833333333333
Dry season	NAV	6 to 17	35	33	94.2857142857143
Dry season	NAV	0 to 5	35	35	100
Dry season	NAV	population	38.6214285714286	36.6714285714286	94.9509894581098
Dry season	NBO	18+	39	36	92.3076923076923
Dry season	NBO	6 to 17	34	31	91.1764705882353
Dry season	NBO	0 to 5	32	32	100
Dry season	NBO	population	34.041095890411	32.5205479452055	95.533199195171
Dry season	NBR	18+	39	39	100
Dry season	NBR	6 to 17	37	37	100
Dry season	NBR	0 to 5	37	37	100
Dry season	NBR	population	37.5291005291005	37.5291005291005	100
Dry season	NIA	18+	36	32	88.8888888888889
Dry season	NIA	6 to 17	32	29	90.625
Dry season	NIA	0 to 5	34	31	91.1764705882353
Dry season	NIA	population	34.0597014925373	30.7810945273632	90.3739409874379
Dry season	NIP	18+	40	38	95
Dry season	NIP	6 to 17	35	35	100
Dry season	NIP	0 to 5	35	35	100
Dry season	NIP	population	36.4285714285714	35.8571428571429	98.4313725490196
Dry season	OUI	18+	47	44	93.6170212765957
Dry season	OUI	6 to 17	41	41	100
Dry season	OUI	0 to 5	36	36	100
Dry season	OUI	population	40.778801843318	39.9216589861751	97.8980675782574
Dry season	PAL	18+	46	33	71.7391304347826
Dry season	PAL	6 to 17	45	32	71.1111111111111
Dry season	PAL	0 to 5	42	36	85.7142857142857
Dry season	PAL	population	44.0348258706468	33.9253731343284	77.0421421308327
Dry season	PER	18+	43	43	100
Dry season	PER	6 to 17	43	43	100
Dry season	PER	0 to 5	44	44	100
Dry season	PER	population	43.3129770992366	43.3129770992366	100
Dry season	SAR	18+	44	39	88.6363636363636
Dry season	SAR	6 to 17	43	41	95.3488372093023
Dry season	SAR	0 to 5	43	43	100
Dry season	SAR	population	43.2636363636364	41.3727272727273	95.6293338936751
Dry season	SID	18+	34	31	91.1764705882353
Dry season	SID	6 to 17	30	27	90
Dry season	SID	0 to 5	30	29	96.6666666666667
Dry season	SID	population	31.0882352941176	28.9264705882353	93.046357615894
Dry season	SKI	18+	47	47	100
Dry season	SKI	6 to 17	34	34	100
Dry season	SKI	0 to 5	32	32	100
Dry season	SKI	population	36.1933333333333	36.1933333333333	100
Dry season	SOU	18+	44	44	100
Dry season	SOU	6 to 17	39	39	100
Dry season	SOU	0 to 5	35	35	100
Dry season	SOU	population	38.3727810650888	38.3727810650888	100
Dry season	TDI	18+	39	39	100
Dry season	TDI	6 to 17	41	41	100
Dry season	TDI	0 to 5	38	37	97.3684210526316
Dry season	TDI	population	39.3513513513514	39.0216216216216	99.1620879120879
Dry season	TIA	18+	40	39	97.5
Dry season	TIA	6 to 17	40	40	100
Dry season	TIA	0 to 5	36	36	100
Dry season	TIA	population	38.390243902439	38.0914634146341	99.2217280813215
Dry season	YBE	18+	47	43	91.4893617021277
Dry season	YBE	6 to 17	33	31	93.9393939393939
Dry season	YBE	0 to 5	30	30	100
Dry season	YBE	population	35.2151162790698	33.656976744186	95.5753673435694
Dry season	YLE	18+	49	44	89.7959183673469
Dry season	YLE	6 to 17	48	47	97.9166666666667
Dry season	YLE	0 to 5	46	46	100
Dry season	YLE	population	47.493023255814	45.753488372093	96.3372833219078
Rainy season	BOH	18+	37	37	100
Rainy season	BOH	6 to 17	36	34	94.4444444444444
Rainy season	BOH	0 to 5	37	37	100
Rainy season	BOH	population	36.6951219512195	36.0853658536585	98.3383183781987
Rainy season	DAN	18+	33	32	96.969696969697
Rainy season	DAN	6 to 17	30	30	100
Rainy season	DAN	0 to 5	29	29	100
Rainy season	DAN	population	30.6428571428571	30.3035714285714	98.8927738927739
Rainy season	DIA	18+	32	31	96.875
Rainy season	DIA	6 to 17	31	31	100
Rainy season	DIA	0 to 5	28	28	100
Rainy season	DIA	population	30.2695652173913	29.9565217391304	98.9658144211434
Rainy season	DMB	18+	32	32	100
Rainy season	DMB	6 to 17	30	30	100
Rainy season	DMB	0 to 5	28	28	100
Rainy season	DMB	population	29.8791946308725	29.8791946308725	100
Rainy season	DON	18+	42	39	92.8571428571429
Rainy season	DON	6 to 17	40	40	100
Rainy season	DON	0 to 5	40	40	100
Rainy season	DON	population	40.6309523809524	39.6845238095238	97.6706709639613
Rainy season	GBI	18+	32	32	100
Rainy season	GBI	6 to 17	33	33	100
Rainy season	GBI	0 to 5	31	31	100
Rainy season	GBI	population	32.0387596899225	32.0387596899225	100
Rainy season	KOU	18+	35	33	94.2857142857143
Rainy season	KOU	6 to 17	32	32	100
Rainy season	KOU	0 to 5	32	32	100
Rainy season	KOU	population	32.9248120300752	32.3082706766917	98.1274263530486
Rainy season	KPA	18+	35	35	100
Rainy season	KPA	6 to 17	36	36	100
Rainy season	KPA	0 to 5	35	35	100
Rainy season	KPA	population	35.32	35.32	100
Rainy season	KPE	18+	38	38	100
Rainy season	KPE	6 to 17	35	35	100
Rainy season	KPE	0 to 5	33	33	100
Rainy season	KPE	population	35.2	35.2	100
Rainy season	LOB	18+	36	35	97.2222222222222
Rainy season	LOB	6 to 17	36	36	100
Rainy season	LOB	0 to 5	33	33	100
Rainy season	LOB	population	34.8793103448276	34.5459770114943	99.0443236117977
Rainy season	MOU	18+	46	46	100
Rainy season	MOU	6 to 17	47	47	100
Rainy season	MOU	0 to 5	47	47	100
Rainy season	MOU	population	46.6327683615819	46.6327683615819	100
Rainy season	NAV	18+	38	38	100
Rainy season	NAV	6 to 17	35	35	100
Rainy season	NAV	0 to 5	35	35	100
Rainy season	NAV	population	35.875	35.875	100
Rainy season	NBO	18+	36	36	100
Rainy season	NBO	6 to 17	36	36	100
Rainy season	NBO	0 to 5	34	34	100
Rainy season	NBO	population	35.1717171717172	35.1717171717172	100
Rainy season	NBR	18+	33	33	100
Rainy season	NBR	6 to 17	33	33	100
Rainy season	NBR	0 to 5	31	31	100
Rainy season	NBR	population	32.2361111111111	32.2361111111111	100
Rainy season	NIA	18+	38	38	100
Rainy season	NIA	6 to 17	37	37	100
Rainy season	NIA	0 to 5	37	37	100
Rainy season	NIA	population	37.3121387283237	37.3121387283237	100
Rainy season	NIP	18+	39	39	100
Rainy season	NIP	6 to 17	38	38	100
Rainy season	NIP	0 to 5	37	37	100
Rainy season	NIP	population	38.0109289617486	38.0109289617486	100
Rainy season	OUI	18+	33	33	100
Rainy season	OUI	6 to 17	33	33	100
Rainy season	OUI	0 to 5	32	32	100
Rainy season	OUI	population	32.58	32.58	100
Rainy season	PAL	18+	38	38	100
Rainy season	PAL	6 to 17	37	37	100
Rainy season	PAL	0 to 5	38	38	100
Rainy season	PAL	population	37.70625	37.70625	100
Rainy season	PER	18+	39	39	100
Rainy season	PER	6 to 17	36	36	100
Rainy season	PER	0 to 5	38	38	100
Rainy season	PER	population	37.7012195121951	37.7012195121951	100
Rainy season	SAR	18+	38	38	100
Rainy season	SAR	6 to 17	38	38	100
Rainy season	SAR	0 to 5	39	39	100
Rainy season	SAR	population	38.36	38.36	100
Rainy season	SID	18+	36	36	100
Rainy season	SID	6 to 17	34	34	100
Rainy season	SID	0 to 5	34	34	100
Rainy season	SID	population	34.6774193548387	34.6774193548387	100
Rainy season	SKI	18+	36	36	100
Rainy season	SKI	6 to 17	31	31	100
Rainy season	SKI	0 to 5	34	34	100
Rainy season	SKI	population	33.6594202898551	33.6594202898551	100
Rainy season	SOU	18+	42	42	100
Rainy season	SOU	6 to 17	39	39	100
Rainy season	SOU	0 to 5	35	35	100
Rainy season	SOU	population	38.2323943661972	38.2323943661972	100
Rainy season	TDI	18+	36	36	100
Rainy season	TDI	6 to 17	35	35	100
Rainy season	TDI	0 to 5	34	34	100
Rainy season	TDI	population	34.9124087591241	34.9124087591241	100
Rainy season	TIA	18+	35	35	100
Rainy season	TIA	6 to 17	36	36	100
Rainy season	TIA	0 to 5	36	36	100
Rainy season	TIA	population	35.7125	35.7125	100
Rainy season	YBE	18+	38	38	100
Rainy season	YBE	6 to 17	37	37	100
Rainy season	YBE	0 to 5	35	35	100
Rainy season	YBE	population	36.4969696969697	36.4969696969697	100
Rainy season	YLE	18+	35	35	100
Rainy season	YLE	6 to 17	35	35	100
Rainy season	YLE	0 to 5	34	34	100
Rainy season	YLE	population	34.710843373494	34.710843373494	100
N= Number
