# Supplementary material for: Quantifying and characterizing hourly human exposure to malaria vectors bites to address residual malaria transmission during dry and rainy seasons in rural Southwest Burkina Faso
Source: BMC Public Health. 2021 Jan 30;21:251. doi: 10.1186/s12889-021-10304-y (PMC7847557; doi:10.1186/s12889-021-10304-y)
Supplement: Supplementary file 3 — Additional file 3 True average protection efficacy of LLINs against transmission and Proportions of indoors, early evening and late morning exposure to Anopheles bites per village. NA: Not Applicable. [file 12889_2021_10304_MOESM3_ESM.xlsx]

## Sheet: Additional file 3
	Additional file 3: True average protection efficacy of LLINs against transmission and Proportions of indoors, early evening and late morning exposure to Anopheles spp bites per village
Village	Season	age	True average LLIN personal protection efficacy	Exposure indoors		Exposure before 20:00h		Exposure after 05:00h
				LLIN users	Non-users	LLIN users	Non-users	LLIN users	Non-users
BOH	Dry cold season	18+	0.807723132980508	0.365289882558247	0.877959927152726	0	0	0.0265251989378643	0.0637522768605164
BOH	Dry cold season	6 to 17	0.847149321239983	0.703966844361113	0.954751131225126	0	0	0.126702190745214	0.0339366516164493
BOH	Dry cold season	0 to 5	0.900866551128635	0.790209790228539	0.979202772965908	0	0	0.177622377631678	0.220103986142002
BOH	Dry cold season	population	0.863062015515675	0.60650512550593	0.946115604981869	0	0	0.106966612857338	0.134001797529852
DAN	Dry cold season	18+	NA	NA	NA	NA	NA	NA	NA
DAN	Dry cold season	6 to 17	NA	NA	NA	NA	NA	NA	NA
DAN	Dry cold season	0 to 5	NA	NA	NA	NA	NA	NA	NA
DAN	Dry cold season	population	NA	NA	NA	NA	NA	NA	NA
DIA	Dry cold season	18+	0.795919568408526	0.33913294240508	0.865129965661441	0.00134576564432972	0.00343305541894735	0.179948091893189	0.0529671407511128
DIA	Dry cold season	6 to 17	0.736928251124573	0.279809085491112	0.810538116595954	0.0178982357475158	0.00728699551563942	0.147021222195775	0.0386771300448452
DIA	Dry cold season	0 to 5	0.848358543405073	0.604699275959251	0.940056022413432	0.00472883109183296	0.0089635854344616	0.276193291004733	0.0789915966432727
DIA	Dry cold season	population	0.809952322233429	0.430108605020853	0.891693463805061	0.007759466251731	0.0071228519073869	0.209449794320695	0.0632181920835989
DMB	Dry cold season	18+	NA	NA	NA	NA	NA	NA	NA
DMB	Dry cold season	6 to 17	NA	NA	NA	NA	NA	NA	NA
DMB	Dry cold season	0 to 5	NA	NA	NA	NA	NA	NA	NA
DMB	Dry cold season	population	NA	NA	NA	NA	NA	NA	NA
DON	Dry cold season	18+	NA	NA	NA	NA	NA	NA	NA
DON	Dry cold season	6 to 17	NA	NA	NA	NA	NA	NA	NA
DON	Dry cold season	0 to 5	NA	NA	NA	NA	NA	NA	NA
DON	Dry cold season	population	NA	NA	NA	NA	NA	NA	NA
GBI	Dry cold season	18+	NA	NA	NA	NA	NA	NA	NA
GBI	Dry cold season	6 to 17	NA	NA	NA	NA	NA	NA	NA
GBI	Dry cold season	0 to 5	NA	NA	NA	NA	NA	NA	NA
GBI	Dry cold season	population	NA	NA	NA	NA	NA	NA	NA
KOU	Dry cold season	18+	NA	NA	NA	NA	NA	NA	NA
KOU	Dry cold season	6 to 17	NA	NA	NA	NA	NA	NA	NA
KOU	Dry cold season	0 to 5	NA	NA	NA	NA	NA	NA	NA
KOU	Dry cold season	population	NA	NA	NA	NA	NA	NA	NA
KPA	Dry cold season	18+	NA	NA	NA	NA	NA	NA	NA
KPA	Dry cold season	6 to 17	NA	NA	NA	NA	NA	NA	NA
KPA	Dry cold season	0 to 5	0	1	1	1	1	0	0
KPA	Dry cold season	population	0	1	1	1	1	0	0
KPE	Dry cold season	18+	0.8686923076916	0.57527826596011	0.94423076923	0	0	0.313415348565739	0.05
KPE	Dry cold season	6 to 17	0.874	0.603174603174603	0.95	0	0	0.396825396825397	0.05
KPE	Dry cold season	0 to 5	0.8874166666636	0.685418208713232	0.96458333333	0	0	0.307920059220628	0.05
KPE	Dry cold season	population	0.8791973226224	0.632866280427127	0.95564926372	0	0	0.337231104738362	0.05
LOB	Dry cold season	18+	0.92	1	1	0	0	0	0
LOB	Dry cold season	6 to 17	0.92	1	1	0	0	0	0
LOB	Dry cold season	0 to 5	0.92	1	1	0	0	0	0
LOB	Dry cold season	population	0.92	1	1	0	0	0	0
MOU	Dry cold season	18+	NA	NA	NA	NA	NA	NA	NA
MOU	Dry cold season	6 to 17	NA	NA	NA	NA	NA	NA	NA
MOU	Dry cold season	0 to 5	NA	NA	NA	NA	NA	NA	NA
MOU	Dry cold season	population	NA	NA	NA	NA	NA	NA	NA
NAV	Dry cold season	18+	0.92	1	1	0	0	0	0
NAV	Dry cold season	6 to 17	0.92	1	1	0	0	0	0
NAV	Dry cold season	0 to 5	0.92	1	1	0	0	0	0
NAV	Dry cold season	population	0.92	1	1	0	0	0	0
NBO	Dry cold season	18+	0.92	1	1	0	0	0	0
NBO	Dry cold season	6 to 17	0.92	1	1	0	0	0	0
NBO	Dry cold season	0 to 5	0.92	1	1	0	0	0	0
NBO	Dry cold season	population	0.92	1	1	0	0	0	0
NBR	Dry cold season	18+	0	0	0	0	0	1	1
NBR	Dry cold season	6 to 17	0	0	0	0	0	1	1
NBR	Dry cold season	0 to 5	NA	NA	NA	NA	NA	NA	NA
NBR	Dry cold season	population	0	0	0	0	0	1	1
NIA	Dry cold season	18+	0.887605633802817	0.68671679197995	0.964788732394366	0	0	0.0325814536340852	0.0457746478873239
NIA	Dry cold season	6 to 17	0.905101214583645	1	1	0	0	0.0921501706028609	0.0161943319742989
NIA	Dry cold season	0 to 5	0.910738255038182	1	1	0	0	0.163909774390707	0.0671140939574276
NIA	Dry cold season	population	0.90300332367692	0.89793165810001	0.990099710077893	0	0	0.105793836550464	0.0499964641804714
NIP	Dry cold season	18+	0.92	1	1	0	0	0	0
NIP	Dry cold season	6 to 17	0.92	1	1	0	0	0	0
NIP	Dry cold season	0 to 5	0.92	1	1	0	0	0	0
NIP	Dry cold season	population	0.92	1	1	0	0	0	0
OUI	Dry cold season	18+	NA	NA	NA	NA	NA	NA	NA
OUI	Dry cold season	6 to 17	NA	NA	NA	NA	NA	NA	NA
OUI	Dry cold season	0 to 5	NA	NA	NA	NA	NA	NA	NA
OUI	Dry cold season	population	NA	NA	NA	NA	NA	NA	NA
PAL	Dry cold season	18+	0.758999999997628	1	1	0	0	0.726141078841725	0.175000000002578
PAL	Dry cold season	6 to 17	0.742857142857143	1	1	0	0	0.752657004830918	0.204968944099379
PAL	Dry cold season	0 to 5	0.7462222222304	1	1	0	0	0.747810858135481	0.2
PAL	Dry cold season	population	0.748533482870015	1	1	0	0	0.74390054972819	0.194994540015551
PER	Dry cold season	18+	0.92	1	1	0	0	0	0
PER	Dry cold season	6 to 17	0.92	1	1	0	0	0	0
PER	Dry cold season	0 to 5	0.92	1	1	0	0	0	0
PER	Dry cold season	population	0.92	1	1	0	0	0	0
SAR	Dry cold season	18+	0	0	0	0	0	1	1
SAR	Dry cold season	6 to 17	0	0	0	0	0	1	1
SAR	Dry cold season	0 to 5	0	0	0	0	0	1	1
SAR	Dry cold season	population	0	0	0	0	0	1	1
SID	Dry cold season	18+	0.92	1	1	0	0	0	0
SID	Dry cold season	6 to 17	0.92	1	1	0	0	0	0
SID	Dry cold season	0 to 5	0.92	1	1	0	0	0	0
SID	Dry cold season	population	0.92	1	1	0	0	0	0
SKI	Dry cold season	18+	NA	NA	NA	NA	NA	NA	NA
SKI	Dry cold season	6 to 17	NA	NA	NA	NA	NA	NA	NA
SKI	Dry cold season	0 to 5	NA	NA	NA	NA	NA	NA	NA
SKI	Dry cold season	population	NA	NA	NA	NA	NA	NA	NA
SOU	Dry cold season	18+	0.92	1	1	0	0	0	0
SOU	Dry cold season	6 to 17	0.92	1	1	0	0	0	0
SOU	Dry cold season	0 to 5	0.92	1	1	0	0	0	0
SOU	Dry cold season	population	0.92	1	1	0	0	0	0
TDI	Dry cold season	18+	NA	NA	NA	NA	NA	NA	NA
TDI	Dry cold season	6 to 17	NA	NA	NA	NA	NA	NA	NA
TDI	Dry cold season	0 to 5	NA	NA	NA	NA	NA	NA	NA
TDI	Dry cold season	population	NA	NA	NA	NA	NA	NA	NA
TIA	Dry cold season	18+	NA	NA	NA	NA	NA	NA	NA
TIA	Dry cold season	6 to 17	NA	NA	NA	NA	NA	NA	NA
TIA	Dry cold season	0 to 5	0	1	1	0	0	1	1
TIA	Dry cold season	population	0	1	1	0	0	1	1
YBE	Dry cold season	18+	0.92	1	1	0	0	0	0
YBE	Dry cold season	6 to 17	0.92	1	1	0	0	0	0
YBE	Dry cold season	0 to 5	0.92	1	1	0	0	0	0
YBE	Dry cold season	population	0.92	1	1	0	0	0	0
YLE	Dry cold season	18+	NA	NA	NA	NA	NA	NA	NA
YLE	Dry cold season	6 to 17	NA	NA	NA	NA	NA	NA	NA
YLE	Dry cold season	0 to 5	NA	NA	NA	NA	NA	NA	NA
YLE	Dry cold season	population	NA	NA	NA	NA	NA	NA	NA
BOH	Dry hot season	18+	NA	NA	NA	NA	NA	NA	NA
BOH	Dry hot season	6 to 17	NA	NA	NA	NA	NA	NA	NA
BOH	Dry hot season	0 to 5	NA	NA	NA	NA	NA	NA	NA
BOH	Dry hot season	population	NA	NA	NA	NA	NA	NA	NA
DAN	Dry hot season	18+	0	1	1	0	0	1	1
DAN	Dry hot season	6 to 17	0.0248648648400001	1	1	0	0	1	1
DAN	Dry hot season	0 to 5	0.131428571400408	1	1	0	0	1	1
DAN	Dry hot season	population	0.0523818561109185	1	1	0	0	1	1
DIA	Dry hot season	18+	0.696516811477184	0.199571777117835	0.757083490736069	0.264402728675159	0.0177559501312474	0.569636010553397	0.179826218361728
DIA	Dry hot season	6 to 17	0.644834983499197	0.215955024861174	0.721534653467447	0.0506434976582077	0.0255775577556824	0.507596524649869	0.180280528053021
DIA	Dry hot season	0 to 5	0.756027210884241	0.299204401843906	0.829024943317812	0.20670681834369	0.0317460317469345	0.624953528141572	0.169160997730438
DIA	Dry hot season	population	0.714035459736802	0.246533847732377	0.784535398162908	0.30998645933404	0.0265272225419499	0.575126468716802	0.174634544860501
DMB	Dry hot season	18+	NA	NA	NA	NA	NA	NA	NA
DMB	Dry hot season	6 to 17	NA	NA	NA	NA	NA	NA	NA
DMB	Dry hot season	0 to 5	NA	NA	NA	NA	NA	NA	NA
DMB	Dry hot season	population	NA	NA	NA	NA	NA	NA	NA
DON	Dry hot season	18+	NA	NA	NA	NA	NA	NA	NA
DON	Dry hot season	6 to 17	NA	NA	NA	NA	NA	NA	NA
DON	Dry hot season	0 to 5	NA	NA	NA	NA	NA	NA	NA
DON	Dry hot season	population	NA	NA	NA	NA	NA	NA	NA
GBI	Dry hot season	18+	NA	NA	NA	NA	NA	NA	NA
GBI	Dry hot season	6 to 17	NA	NA	NA	NA	NA	NA	NA
GBI	Dry hot season	0 to 5	NA	NA	NA	NA	NA	NA	NA
GBI	Dry hot season	population	NA	NA	NA	NA	NA	NA	NA
KOU	Dry hot season	18+	0.539476439787716	1	1	0	0	0.886766712147876	0.408376963356081
KOU	Dry hot season	6 to 17	0.549944134076559	1	1	0	0	0.893743793446589	0.402234636873306
KOU	Dry hot season	0 to 5	0.6523636363536	1	1	0	0	0.861924686196455	0.4
KOU	Dry hot season	population	0.592122197772295	1	1	0	0	0.879980986106243	0.40275518990854
KPA	Dry hot season	18+	0.92	1	1	0	0	0	0
KPA	Dry hot season	6 to 17	0.92	1	1	0	0	0	0
KPA	Dry hot season	0 to 5	0.92	1	1	0	0	0	0
KPA	Dry hot season	population	0.92	1	1	0	0	0	0
KPE	Dry hot season	18+	0.781848184818527	0.326777609677842	0.853135313530411	0.00302571860804804	0.00825082508217549	0.326777609684923	0.094059405940233
KPE	Dry hot season	6 to 17	0.809242718447009	0.450325732887031	0.895145631065897	0.0354234527664849	0.0174757281541951	0.468241042346821	0.0893203883496186
KPE	Dry hot season	0 to 5	0.851293260463164	0.510044095999252	0.927140254999225	0.00881920627077877	0.0163934426228792	0.427731504159816	0.103825136611568
KPE	Dry hot season	population	0.823049980640234	0.439595055378451	0.900836334199908	0.015683914105896	0.0148616470968992	0.412347734766933	0.097310358581052
LOB	Dry hot season	18+	NA	NA	NA	NA	NA	NA	NA
LOB	Dry hot season	6 to 17	NA	NA	NA	NA	NA	NA	NA
LOB	Dry hot season	0 to 5	NA	NA	NA	NA	NA	NA	NA
LOB	Dry hot season	population	NA	NA	NA	NA	NA	NA	NA
MOU	Dry hot season	18+	NA	NA	NA	NA	NA	NA	NA
MOU	Dry hot season	6 to 17	NA	NA	NA	NA	NA	NA	NA
MOU	Dry hot season	0 to 5	NA	NA	NA	NA	NA	NA	NA
MOU	Dry hot season	population	NA	NA	NA	NA	NA	NA	NA
NAV	Dry hot season	18+	0.92	1	1	0	0	0	0
NAV	Dry hot season	6 to 17	0.92	1	1	0	0	0	0
NAV	Dry hot season	0 to 5	0.92	1	1	0	0	0	0
NAV	Dry hot season	population	0.92	1	1	0	0	0	0
NBO	Dry hot season	18+	0.92	1	1	0	0	0	0
NBO	Dry hot season	6 to 17	0.887142857157408	1	1	0	0	0	0
NBO	Dry hot season	0 to 5	0.89125	1	1	0	0	0	0
NBO	Dry hot season	population	0.890809628022348	1	1	0	0	0	0
NBR	Dry hot season	18+	NA	NA	NA	NA	NA	NA	NA
NBR	Dry hot season	6 to 17	NA	NA	NA	NA	NA	NA	NA
NBR	Dry hot season	0 to 5	NA	NA	NA	NA	NA	NA	NA
NBR	Dry hot season	population	NA	NA	NA	NA	NA	NA	NA
NIA	Dry hot season	18+	0.906762589928058	0.845679012345679	0.985611510791367	0	0	0.0802469135802469	0.0935251798561151
NIA	Dry hot season	6 to 17	0.90427350428286	1	1	0	0	0.192857142761265	0.0341880341676967
NIA	Dry hot season	0 to 5	0.900833333342824	1	1	0	0	0.305322128781684	0.138888888884703
NIA	Dry hot season	population	0.90325986673794	0.957613648467416	0.995899538704245	0	0	0.219667267172934	0.103536647870703
NIP	Dry hot season	18+	0.497011494269963	0.908592321833768	0.954022988546915	0	0	0.914076782443852	0.459770114923953
NIP	Dry hot season	6 to 17	0.607199999983256	1	1	0	0	0.844195519330532	0.349999999993
NIP	Dry hot season	0 to 5	0.657142857156	1	1	0	0	0.844444444438482	0.333333333333333
NIP	Dry hot season	population	0.601400504543969	0.970848164934049	0.988380093251095	0	0	0.866576654007781	0.370384527202103
OUI	Dry hot season	18+	NA	NA	NA	NA	NA	NA	NA
OUI	Dry hot season	6 to 17	NA	NA	NA	NA	NA	NA	NA
OUI	Dry hot season	0 to 5	NA	NA	NA	NA	NA	NA	NA
OUI	Dry hot season	population	NA	NA	NA	NA	NA	NA	NA
PAL	Dry hot season	18+	NA	NA	NA	NA	NA	NA	NA
PAL	Dry hot season	6 to 17	NA	NA	NA	NA	NA	NA	NA
PAL	Dry hot season	0 to 5	NA	NA	NA	NA	NA	NA	NA
PAL	Dry hot season	population	NA	NA	NA	NA	NA	NA	NA
PER	Dry hot season	18+	NA	NA	NA	NA	NA	NA	NA
PER	Dry hot season	6 to 17	NA	NA	NA	NA	NA	NA	NA
PER	Dry hot season	0 to 5	NA	NA	NA	NA	NA	NA	NA
PER	Dry hot season	population	NA	NA	NA	NA	NA	NA	NA
SAR	Dry hot season	18+	NA	NA	NA	NA	NA	NA	NA
SAR	Dry hot season	6 to 17	NA	NA	NA	NA	NA	NA	NA
SAR	Dry hot season	0 to 5	NA	NA	NA	NA	NA	NA	NA
SAR	Dry hot season	population	NA	NA	NA	NA	NA	NA	NA
SID	Dry hot season	18+	NA	NA	NA	NA	NA	NA	NA
SID	Dry hot season	6 to 17	NA	NA	NA	NA	NA	NA	NA
SID	Dry hot season	0 to 5	NA	NA	NA	NA	NA	NA	NA
SID	Dry hot season	population	NA	NA	NA	NA	NA	NA	NA
SKI	Dry hot season	18+	NA	NA	NA	NA	NA	NA	NA
SKI	Dry hot season	6 to 17	NA	NA	NA	NA	NA	NA	NA
SKI	Dry hot season	0 to 5	NA	NA	NA	NA	NA	NA	NA
SKI	Dry hot season	population	NA	NA	NA	NA	NA	NA	NA
SOU	Dry hot season	18+	NA	NA	NA	NA	NA	NA	NA
SOU	Dry hot season	6 to 17	NA	NA	NA	NA	NA	NA	NA
SOU	Dry hot season	0 to 5	NA	NA	NA	NA	NA	NA	NA
SOU	Dry hot season	population	NA	NA	NA	NA	NA	NA	NA
TDI	Dry hot season	18+	0.92	1	1	0	0	0	0
TDI	Dry hot season	6 to 17	0.92	1	1	0	0	0	0
TDI	Dry hot season	0 to 5	0.92	1	1	0	0	0	0
TDI	Dry hot season	population	0.92	1	1	0	0	0	0
TIA	Dry hot season	18+	NA	NA	NA	NA	NA	NA	NA
TIA	Dry hot season	6 to 17	NA	NA	NA	NA	NA	NA	NA
TIA	Dry hot season	0 to 5	NA	NA	NA	NA	NA	NA	NA
TIA	Dry hot season	population	NA	NA	NA	NA	NA	NA	NA
YBE	Dry hot season	18+	0.92	1	1	0	0	0	0
YBE	Dry hot season	6 to 17	0.92	1	1	0	0	0	0
YBE	Dry hot season	0 to 5	0.92	1	1	0	0	0	0
YBE	Dry hot season	population	0.92	1	1	0	0	0	0
YLE	Dry hot season	18+	NA	NA	NA	NA	NA	NA	NA
YLE	Dry hot season	6 to 17	NA	NA	NA	NA	NA	NA	NA
YLE	Dry hot season	0 to 5	NA	NA	NA	NA	NA	NA	NA
YLE	Dry hot season	population	NA	NA	NA	NA	NA	NA	NA
BOH	Rainy season	18+	0.674003091190425	0.805613502804979	0.936630602800102	0	0	0.40280675137758	0.148377125192545
BOH	Rainy season	6 to 17	0.755065789488687	0.946279881822363	0.986842105265586	0	0	0.565404243888122	0.161184210513347
BOH	Rainy season	0 to 5	0.875729323321895	0.975798644745689	0.996992481206019	0	0	0.395934172315127	0.165413533835841
BOH	Rainy season	population	0.776416589072417	0.887158885022699	0.974770598620504	0	0	0.452747783059978	0.15874764899445
DAN	Rainy season	18+	0.762892307692308	0.688554373215676	0.926153846153846	0	0	0.50012976901116	0.261538461538462
DAN	Rainy season	6 to 17	0.785432835828163	0.784362826934075	0.953731343285213	0	0	0.659988870341753	0.328358208957229
DAN	Rainy season	0 to 5	0.84944360902027	0.770275669191872	0.965413533833295	0	0	0.624850179803902	0.34586466164961
DAN	Rainy season	population	0.80205319293634	0.742052882539425	0.948940191707404	0	0	0.586056942053999	0.31267719723208
DIA	Rainy season	18+	0.777718684394798	0.727154430592237	0.939351527874992	0.195189522730018	0.04338698390478	0.378835579064544	0.0842080709125253
DIA	Rainy season	6 to 17	0.829065973041593	0.908698539171775	0.984393473633446	0.14663567950654	0.0250650271938354	0.441677733512387	0.0952943958381965
DIA	Rainy season	0 to 5	0.883812038016254	0.972734708726303	0.996832101374016	0.132872852845324	0.0168954593430171	0.256384622379556	0.0960929250266224
DIA	Rainy season	population	0.829853159524812	0.845023060525408	0.973631163401884	0.16440489055236	0.0284419785758432	0.374040975627731	0.0919170828179434
DMB	Rainy season	18+	0.838280802292264	0.734231041814316	0.95702005730659	0	0	0.161587526576896	0.0630372492836676
DMB	Rainy season	6 to 17	0.871277258606648	0.58857696051796	0.947040498485486	0	0	0.0755082284383027	0.0498442367574752
DMB	Rainy season	0 to 5	0.907733333338142	1	1	0.144508670471115	0.0133333333281067	0.0462427745669418	0.0533333333310933
DMB	Rainy season	population	0.872798865412067	0.746845404851833	0.967798448271005	0.0347595686980584	0.00442145657618021	0.103517930660173	0.0552264953661553
DON	Rainy season	18+	0.756726094004537	0.546968687546321	0.889789303081143	0.138707528317704	0.0583468395512265	0.434910059960209	0.111021069689041
DON	Rainy season	6 to 17	0.801943811693242	0.674129734703266	0.935459377372817	0.173746357920564	0.0895975702353834	0.492869191841742	0.119969627942293
DON	Rainy season	0 to 5	0.851373707533235	0.731663685152057	0.960118168389956	0.185847743987279	0.115952732644018	0.359570661896243	0.115952732644018
DON	Rainy season	population	0.807688377095972	0.64343667264306	0.931428727847927	0.1641605222936	0.090529591031976	0.430900257155508	0.115736262934043
GBI	Rainy season	18+	0.539310344827586	1	1	0	0	0.904191616766467	0.448275862068966
GBI	Rainy season	6 to 17	0.515757575752	1	1	0	0	0.917396745933367	0.5
GBI	Rainy season	0 to 5	0.727096774198	1	1	0	0	0.853427895978697	0.5
GBI	Rainy season	population	0.588767808058908	1	1	0	0	0.899522287181157	0.483504123953497
KOU	Rainy season	18+	0.839039999999741	0.884029158394448	0.98133333333514	0	0	0.546719681909418	0.0880000000002816
KOU	Rainy season	6 to 17	0.847979797979798	1	1	0.0186046511627907	0.0353535353535354	0.516279069767442	0.0808080808080808
KOU	Rainy season	0 to 5	0.895436893203884	1	1	0.0752089136490251	0.0703883495145631	0.272980501392758	0.0776699029126214
KOU	Rainy season	population	0.864683599610339	0.95970753565503	0.99454776876201	0.0299427762532148	0.0392864606061593	0.450337782854486	0.0816314899679256
KPA	Rainy season	18+	0.92	1	1	0	0	0	0
KPA	Rainy season	6 to 17	0.914917127073845	1	1	0.0649350649107776	0.0055248618762553	0	0
KPA	Rainy season	0 to 5	0.907894736842105	1	1	0.142857142857143	0.0131578947368421	0	0
KPA	Rainy season	population	0.913996399641136	1	1	0.075876504434151	0.00652565256398227	0	0
KPE	Rainy season	18+	0.771118613549033	0.990166384767287	0.997749268511711	0.00212406088784456	0.00090029259428914	0.626401290153417	0.143371595764988
KPE	Rainy season	6 to 17	0.776603595084768	1	1	0.0148646931766331	0.0061494796589404	0.686062762033227	0.158703878903973
KPE	Rainy season	0 to 5	0.802519216460843	0.997488825272755	0.99950409124726	0.0302345437204992	0.0119018100673961	0.61649339561726	0.161666253408781
KPE	Rainy season	population	0.784115703053179	0.99567730320759	0.999066797642056	0.0154105765669274	0.00646575919182411	0.641904222690676	0.154634437284597
LOB	Rainy season	18+	0.767360482660966	0.76659751038133	0.945701357469384	0	0	0.626037344385005	0.15535444946509
LOB	Rainy season	6 to 17	0.804158125909557	0.775717703337403	0.956076134696288	0	0	0.655502392353811	0.156661786236201
LOB	Rainy season	0 to 5	0.823003194883345	0.783393501802882	0.961661341851604	0	0	0.618772563187369	0.156549520766908
LOB	Rainy season	population	0.798470919557088	0.774572392830688	0.954569781620723	0	0	0.632510335308348	0.156180632934844
MOU	Rainy season	18+	NA	NA	NA	NA	NA	NA	NA
MOU	Rainy season	6 to 17	NA	NA	NA	NA	NA	NA	NA
MOU	Rainy season	0 to 5	NA	NA	NA	NA	NA	NA	NA
MOU	Rainy season	population	NA	NA	NA	NA	NA	NA	NA
NAV	Rainy season	18+	0.707804107419124	0.794550173016432	0.93996840442395	0.194636678204691	0.0568720379169965	0.59472318339295	0.173775671410043
NAV	Rainy season	6 to 17	0.727737478413935	0.879472215163335	0.967184801379187	0.120527784836665	0.0328151986208131	0.648566353705006	0.181347150258598
NAV	Rainy season	0 to 5	0.800921985822233	0.96437477733675	0.99290780141756	0.0356252226632497	0.00709219858244052	0.640185251141702	0.186170212765792
NAV	Rainy season	population	0.748254518451213	0.873131392601851	0.968061401337129	0.122934697091605	0.0309482545183803	0.626553894562496	0.180737806387828
NBO	Rainy season	18+	0.840182648399341	0.657142857083376	0.945205479441696	0	0	0	0
NBO	Rainy season	6 to 17	0.876807511718328	0.847560975511879	0.981220657262078	0	0	0	0
NBO	Rainy season	0 to 5	0.902048780491378	0.900398406390692	0.990243902440966	0	0	0	0
NBO	Rainy season	population	0.877939712917931	0.803219054082614	0.975980861249043	0	0	0	0
NBR	Rainy season	18+	0.92	1	1	0	0	0	0
NBR	Rainy season	6 to 17	0.92	1	1	0	0	0	0
NBR	Rainy season	0 to 5	0.92	1	1	0	0	0	0
NBR	Rainy season	population	0.92	1	1	0	0	0	0
NIA	Rainy season	18+	0.764200253028301	0.630560750530922	0.912886318453777	0.141858540021875	0.0336164829199106	0.488242327624145	0.115127417314647
NIA	Rainy season	6 to 17	0.806071904129672	0.729273747400067	0.947498573331186	0.0685055126207865	0.0173102529970044	0.569545258361679	0.116225984401017
NIA	Rainy season	0 to 5	0.866898845630177	0.82507202916654	0.976716885150496	0.0378079614327451	0.0111524163573187	0.427000646774419	0.0984151829374471
NIA	Rainy season	population	0.816534109988225	0.715393454157528	0.947784406763834	0.0904822800216326	0.020195864545757	0.494328621929761	0.108795523845236
NIP	Rainy season	18+	0.788905852418069	0.7046769527284	0.937659033074904	0.230954676962142	0.0534351145072257	0.186837029899807	0.0394402035634394
NIP	Rainy season	6 to 17	0.859057324842047	0.828271872738507	0.9757961783439	0.194504699919664	0.0789808917165941	0.301879971070751	0.0484076433122006
NIP	Rainy season	0 to 5	0.896379974327882	0.950445986127829	0.994865211810409	0.120911793855431	0.0975609756117255	0.219028741317746	0.0474967907572776
NIP	Rainy season	population	0.847014586984547	0.796306429562305	0.968837854997997	0.195359781124669	0.0762764480628922	0.227266757882782	0.0449538532378473
OUI	Rainy season	18+	0.891250000002965	1	1	0	0	0	0
OUI	Rainy season	6 to 17	0.92	1	1	0	0	0	0
OUI	Rainy season	0 to 5	0.92	1	1	0	0	0	0
OUI	Rainy season	population	0.912790266033826	1	1	0	0	0	0
PAL	Rainy season	18+	0.807668508288051	0.741468459152445	0.950276243094201	0.21831552338529	0.0419889502765679	0.375272894387421	0.0762430939155068
PAL	Rainy season	6 to 17	0.820498301248608	0.829652996849193	0.969422423557222	0.175772870655236	0.036240090597607	0.432050473186041	0.0838052095132516
PAL	Rainy season	0 to 5	0.905592841168442	0.97630331755556	0.997762863536687	0.0407582938206448	0.0223713646522597	0.202843601872082	0.0850111856824122
PAL	Rainy season	population	0.848093860501694	0.826392402861659	0.973627940131138	0.162375084412938	0.0329685687525454	0.354562466520782	0.0817226391559631
PER	Rainy season	18+	0.578709677435223	0.119448698323241	0.629032258081764	0	0	0	0
PER	Rainy season	6 to 17	0.92	1	1	0	0	0	0
PER	Rainy season	0 to 5	0.92	1	1	0	0	0	0
PER	Rainy season	population	0.759055244190586	0.273941649491093	0.825060048033245	0	0	0	0
SAR	Rainy season	18+	0.802992518692545	0.455696202553882	0.892768079799057	0	0	0.544303797446118	0.107231920200943
SAR	Rainy season	6 to 17	0.840192771080501	0.457177322061726	0.913253012044023	0	0	0.542822677938274	0.0867469879559774
SAR	Rainy season	0 to 5	0.88811881187899	0.690265486710392	0.965346534651076	0	0	0.309734513289608	0.0346534653489241
SAR	Rainy season	population	0.84559622197166	0.517000560708542	0.925423061787829	0	0	0.482999439291458	0.0745769382121712
SID	Rainy season	18+	0.842621259034771	0.980327868859747	0.996904024769044	0	0	0.440393442634174	0.0712074303417075
SID	Rainy season	6 to 17	0.860935799780557	1	1	0.00782472613291993	0.00108813928161068	0.460093896722108	0.0739934711643251
SID	Rainy season	0 to 5	0.905554953980631	1	1	0.0525108920068729	0.00595560368229174	0.167851410207948	0.0736329182457562
SID	Rainy season	population	0.868349113623572	0.991765771483094	0.998915956517123	0.0144830930412138	0.00221540632345783	0.386883266072158	0.0729062259363394
SKI	Rainy season	18+	0.831558011041224	0.698241931261753	0.949171270717371	0.236158488573651	0.0397790055248443	0.268958278655949	0.0453038674037369
SKI	Rainy season	6 to 17	0.853536121673636	0.740394600201974	0.961977186311115	0.259605399798026	0.0380228136888852	0.236413984070038	0.0392902408111932
SKI	Rainy season	0 to 5	0.886952491308777	0.835998359982585	0.981460023174756	0.194751947514146	0.022016222479238	0.141041410422644	0.03939745075315
SKI	Rainy season	population	0.858109716685552	0.750838926167076	0.964646464642914	0.231603547444936	0.0328622929635933	0.222174017261483	0.0413648267202091
SOU	Rainy season	18+	NA	NA	NA	NA	NA	NA	NA
SOU	Rainy season	6 to 17	NA	NA	NA	NA	NA	NA	NA
SOU	Rainy season	0 to 5	NA	NA	NA	NA	NA	NA	NA
SOU	Rainy season	population	NA	NA	NA	NA	NA	NA	NA
TDI	Rainy season	18+	0.744269662928038	1	1	0	0	0.7469244288136	0.191011235947784
TDI	Rainy season	6 to 17	0.745517241373886	1	1	0	0	0.747064137317065	0.195402298862135
TDI	Rainy season	0 to 5	0.8767058823616	1	1	0	0	0.480916030497896	0.2
TDI	Rainy season	population	0.793891551065462	1	1	0	0	0.687852312325679	0.195796553186789
TIA	Rainy season	18+	0.88219178082796	0.651162790735533	0.958904109595609	0	0	0.348837209264467	0.0410958904043911
TIA	Rainy season	6 to 17	0.92	1	1	0	0	0	0
TIA	Rainy season	0 to 5	0.92	1	1	0	0	0	0
TIA	Rainy season	population	0.909022998448375	0.868851212700071	0.988068476574321	0	0	0.131148787299929	0.0119315234256794
YBE	Rainy season	18+	0.891285892636016	0.982774460270711	0.998127340824468	0	0	0.218190169962507	0.0237203495630699
YBE	Rainy season	6 to 17	0.901983575490397	0.993555039965146	0.999368288061276	0	0	0.191028615627668	0.0233733417561503
YBE	Rainy season	0 to 5	0.905425742572465	1	1	0.0837520938110605	0.00792079208018234	0.0965940815263137	0.0231023102309774
YBE	Rainy season	population	0.900173090955894	0.992457876851787	0.999247093158484	0.0303240002743212	0.00302715121723811	0.165480402142066	0.0233711597870101
YLE	Rainy season	18+	0.910416666665487	1	1	0	0	0	0
YLE	Rainy season	6 to 17	0.92	1	1	0	0	0	0
YLE	Rainy season	0 to 5	0.92	1	1	0	0	0	0
YLE	Rainy season	population	0.916978367281074	1	1	0	0	0	0
